# Supplementary material for: Large self-assembled clathrin lattices spontaneously disassemble without sufficient adaptor proteins
Source: PLoS Comput Biol. 2022 Mar 21;18(3):e1009969. doi: 10.1371/journal.pcbi.1009969 (PMC8979592; doi:10.1371/journal.pcbi.1009969)
Supplement: S1 Table — Includes the corresponding observed lag times and steepness of initial growth from simulations, and predicted lag times and steepness from our theoretical expressions. (XLSX) [file pcbi.1009969.s004.xlsx]

## Sheet: Sheet2
					rhoAP (/um^2)	kCL AP (/uM/s)	[CLA] (uM)	Area (um2)	floop/gamma (no unit)	kclcl (/uM/s)	DF (V/A/h) (no units)	dGstrain (kT)	PIP2 (uM)	kAP-PIP (/uM/s)	kDAP-PIP (uM)	V/A	LAG	STEEPNESS		tau1	tau2	TAU PIP	LAG PRED	ERROR		k1	k2	k3	STEEPNESS PRED.	ERROR
			In Vitro Geometry	Vary Gcoop	9000	0.0012	0.08	1	3	0.0833333	33033.3	6.90776	0			991	28.99	11.8186		3.71803	32.2674	0	35.9855	0.241306		23.135	0.925063	0	24.0601	1.03579
					9000	0.0012	0.08	1	5	0.0833333	33033.3	6.90776	0			991	29.74	22.2948		3.71803	19.3605	0	23.0785	-0.223991		23.135	1.54177	0	24.6768	0.10684
					9000	0.0012	0.08	1	7	0.0833333	33033.3	6.90776	0			991	22.23	27.7229		3.71803	13.8289	0	17.5469	-0.210664		23.135	2.15848	0	25.2935	-0.0876328
					9000	0.0012	0.08	1	9	0.0833333	33033.3	6.90776	0			991	17.15	28.6198		3.71803	10.7558	0	14.4738	-0.156044		23.135	2.77519	0	25.9102	-0.0946772
					9000	0.0012	0.08	1	11	0.0833333	33033.3	6.90776	0			991	13.26	29.455		3.71803	8.80021	0	12.5182	-0.0559394		23.135	3.3919	0	26.5269	-0.0994092
					9000	0.0012	0.08	1	13	0.0833333	33033.3	6.90776	0			991	12.43	29.8483		3.71803	7.44633	0	11.1644	-0.101821		23.135	4.0086	0	27.1436	-0.0906133
					9000	0.0012	0.08	1	15	0.0833333	33033.3	6.90776	0			991	9.572	29.1874		3.71803	6.45349	0	10.1715	0.0626327		23.135	4.62531	0	27.7603	-0.0488929
					9000	0.0012	0.08	1	17	0.0833333	33033.3	6.90776	0			991	8.973	28.5895		3.71803	5.69425	0	9.41229	0.0489564		23.135	5.24202	0	28.377	-0.0074321
					9000	0.0012	0.08	1	20	0.0833333	33033.3	6.90776	0			991	8.943	32.5163		3.71803	4.84012	0	8.55815	-0.0430339		23.135	6.16708	0	29.3021	-0.0988498
				Vary rhoAP	4000	0.0012	0.08	1	15	0.0833333	33033.3	6.90776	0			991	18.33	12.2429		8.36557	6.45349	0	14.8191	-0.191541		10.2822	4.62531	0	14.9075	0.217649
					5000	0.0012	0.08	1	15	0.0833333	33033.3	6.90776	0			991	15.68	15.7456		6.69246	6.45349	0	13.1459	-0.161611		12.8528	4.62531	0	17.4781	0.110029
					6000	0.0012	0.08	1	15	0.0833333	33033.3	6.90776	0			991	14.53	20.2998		5.57705	6.45349	0	12.0305	-0.172021		15.4233	4.62531	0	20.0486	-0.0123702
					7000	0.0012	0.08	1	15	0.0833333	33033.3	6.90776	0			991	10.93	22.8129		4.78033	6.45349	0	11.2338	0.0277964		17.9939	4.62531	0	22.6192	-0.00849156
					8000	0.0012	0.08	1	15	0.0833333	33033.3	6.90776	0			991	9.362	23.7368		4.18279	6.45349	0	10.6363	0.136111		20.5644	4.62531	0	25.1898	0.0612133
					10000	0.0012	0.08	1	15	0.0833333	33033.3	6.90776	0			991	9.274	31.2116		3.34623	6.45349	0	9.79972	0.0566872		25.7056	4.62531	0	30.3309	-0.0282193
					11000	0.0012	0.08	1	15	0.0833333	33033.3	6.90776	0			991	9.383	35.3659		3.04203	6.45349	0	9.49551	0.0119913		28.2761	4.62531	0	32.9014	-0.0696838
					12000	0.0012	0.08	1	15	0.0833333	33033.3	6.90776	0			991	8.617	35.4081		2.78852	6.45349	0	9.24201	0.0725325		30.8467	4.62531	0	35.472	0.00180451
				vary kCL-AP	9000	0.0008	0.08	1	15	0.0833333	33033.3	6.90776	0			991	11.69	18.0563		5.57705	6.45349	0	12.0305	0.0291305		15.4233	4.62531	0	20.0486	0.11034
					9000	0.001	0.08	1	15	0.0833333	33033.3	6.90776	0			991	11.39	24.159		4.46164	6.45349	0	10.9151	-0.0416922		19.2792	4.62531	0	23.9045	-0.0105366
					9000	0.0014	0.08	1	15	0.0833333	33033.3	6.90776	0			991	8.433	32.6821		3.18688	6.45349	0	9.64037	0.143172		26.9908	4.62531	0	31.6161	-0.0326163
					9000	0.0016	0.08	1	15	0.0833333	33033.3	6.90776	0			991	8.118	35.7885		2.78852	6.45349	0	9.24201	0.138459		30.8467	4.62531	0	35.472	-0.0088454
					9000	0.0018	0.08	1	15	0.0833333	33033.3	6.90776	0			991	8.056	41.9767		2.47869	6.45349	0	8.93218	0.108761		34.7025	4.62531	0	39.3278	-0.0631047
					9000	0.002	0.08	1	15	0.0833333	33033.3	6.90776	0			991	7.85	45.5705		2.23082	6.45349	0	8.68431	0.106281		38.5583	4.62531	0	43.1836	-0.0523765
					9000	0.0022	0.08	1	15	0.0833333	33033.3	6.90776	0			991	6.968	48.1339		2.02802	6.45349	0	8.48151	0.217208		42.4142	4.62531	0	47.0395	-0.0227364
				vary kCLA-CLA	9000	0.0012	0.08	1	15	0.0416667	33033.3	6.90776	0			991	12.72	25.2433		3.71803	12.907	0	16.625	0.306998		23.135	2.31266	0	25.4477	0.00809407
					9000	0.0012	0.08	1	15	0.1	33033.3	6.90776	0			991	10.65	29.6815		3.71803	5.37791	0	9.09594	-0.145921		23.135	5.55038	0	28.6854	-0.0335599
					9000	0.0012	0.08	1	15	0.133333	33033.3	6.90776	0			991	9.215	26.8444		3.71803	4.03343	0	7.75146	-0.158821		23.135	7.4005	0	30.5355	0.137499
					9000	0.0012	0.08	1	15	0.166667	33033.3	6.90776	0			991	8.272	28.6967		3.71803	3.22674	0	6.94478	-0.160448		23.135	9.25063	0	32.3856	0.128548
				DF	9000	0.0012	0.08	1	15	0.0833333	991000	6.90776	0			991	8.41	85.7297		3.71803	4.25404	0	7.97207	-0.052073		67.7585	17.6323	0	85.3908	-0.00395291
					9000	0.0012	0.08	1	15	0.0833333	9910	6.90776	0			991	16.74	16.4413		3.71803	7.47934	0	11.1974	-0.331101		15.8149	2.88016	0	18.6951	0.137078
				dGstrain	9000	0.0012	0.08	1	15	0.0833333	33033.3	13.8155	0			991	16.92	61.4573		3.71803	14.904	0	18.622	0.100591		23.135	38.4542	0	61.5892	0.00214602
					9000	0.0012	0.08	1	15	0.0833333	33033.3	0	0			991	5.866	14.5733		3.71803	2.79439	0	6.51242	0.110198		23.135	0.556337	0	23.6913	0.625662
			more physiologic-like systems	AP vary, floop=15	301	0.0012	0.65	0.49	15	0.0833333	33.3333	6.90776	66.4452	0.3	3	1	36.45	3.57918		27.9235	1.84963	0.0201625	29.7933	-0.182626		0.710906	0.0204136	4.69176	5.42307	0.515171
					361.2	0.0012	0.65	0.49	15	0.0833333	33.3333	6.90776	66.4452	0.3	3	1	24.24	3.98347		23.2696	1.84963	0.0201625	25.1394	0.0371022		0.853087	0.0204136	5.63011	6.50361	0.632649
					481.6	0.0012	0.65	0.49	15	0.0833333	33.3333	6.90776	66.4452	0.3	3	1	16.91	6.12694		17.4522	1.84963	0.0201625	19.322	0.142635		1.13745	0.0204136	7.50681	8.66467	0.414193
					602	0.0012	0.65	0.49	15	0.0833333	33.3333	6.90776	66.4452	0.3	3	1	10.47	8.38735		13.9617	1.84963	0.0201625	15.8315	0.512085		1.42181	0.0204136	9.38351	10.8257	0.290722
					722.4	0.0012	0.65	0.49	15	0.0833333	33.3333	6.90776	66.4452	0.3	3	1	8.861	9.66184		11.6348	1.84963	0.0201625	13.5046	0.524046		1.70617	0.0204136	11.2602	12.9868	0.344134
					903	0.0012	0.65	0.49	15	0.0833333	33.3333	6.90776	66.4452	0.3	3	1	7.723	13.1539		9.30783	1.84963	0.0201625	11.1776	0.447315		2.13272	0.0204136	14.0753	16.2284	0.233735
					1083.6	0.0012	0.65	0.49	15	0.0833333	33.3333	6.90776	66.4452	0.3	3	1	6.139	15.6561		7.75652	1.84963	0.0201625	9.62631	0.568059		2.55926	0.0204136	16.8903	19.47	0.243603
					1204	0.0012	0.65	0.49	15	0.0833333	33.3333	6.90776	66.4452	0.3	3	1	5.802	17.6924		6.98087	1.84963	0.0201625	8.85066	0.52545		2.84362	0.0204136	18.767	21.6311	0.222615
				CLA vary, floop=15	301	0.0012	0.7	0.49	15	0.0833333	33.3333	6.90776	66.4452	0.3	3	1	17.32	2.83939		25.9289	1.71751	0.0201625	27.6666	0.59738		0.765591	0.023675	4.69176	5.48102	0.930353
					301	0.0012	0.9	0.49	15	0.0833333	33.3333	6.90776	66.4452	0.3	3	1	17.27	4.46102		20.167	1.33584	0.0201625	21.523	0.246263		0.984331	0.0391362	4.69176	5.71522	0.281147
					301	0.0012	1.1	0.49	15	0.0833333	33.3333	6.90776	66.4452	0.3	3	1	5.659	4.26755		16.5002	1.09296	0.0201625	17.6134	2.11245		1.20307	0.0584628	4.69176	5.95329	0.395013
					301	0.0012	1.3	0.49	15	0.0833333	33.3333	6.90776	66.4452	0.3	3	1	7.905	5.63694		13.9617	0.924813	0.0201625	14.9067	0.885733		1.42181	0.0816546	4.69176	6.19522	0.0990401
					301	0.0012	1.5	0.49	15	0.0833333	33.3333	6.90776	66.4452	0.3	3	1	9.539	6.02592		12.1002	0.801504	0.0201625	12.9218	0.354633		1.64055	0.108712	4.69176	6.44102	0.0688859
				AP vary, floop=11, pip2=0.02/nm2	481.6	0.0012	0.65	0.49	11	0.0833333	33.3333	6.90776	33.2	0.3	3	1	25.24	4.59307		17.4522	2.52222	0.0403524	20.0147	-0.207023		1.13745	0.01497	3.75085	4.90327	0.0675364
					541.8	0.0012	0.65	0.49	11	0.0833333	33.3333	6.90776	33.2	0.3	3	1	21.86	4.57966		15.513	2.52222	0.0403524	18.0756	-0.173119		1.27963	0.01497	4.21971	5.51431	0.204086
					602	0.0012	0.65	0.49	11	0.0833333	33.3333	6.90776	33.2	0.3	3	1	22.92	6.07716		13.9617	2.52222	0.0403524	16.5243	-0.279044		1.42181	0.01497	4.68856	6.12535	0.0079299
					662.2	0.0012	0.65	0.49	11	0.0833333	33.3333	6.90776	33.2	0.3	3	1	14.84	6.6228		12.6925	2.52222	0.0403524	15.2551	0.0279691		1.56399	0.01497	5.15742	6.73638	0.017151
					722.4	0.0012	0.65	0.49	11	0.0833333	33.3333	6.90776	33.2	0.3	3	1	13.62	8.09642		11.6348	2.52222	0.0403524	14.1974	0.0423901		1.70617	0.01497	5.62628	7.34742	-0.0925096
					782.6	0.0012	0.65	0.49	11	0.0833333	33.3333	6.90776	33.2	0.3	3	1	12.78	7.88164		10.7398	2.52222	0.0403524	13.3024	0.040874		1.84836	0.01497	6.09513	7.95846	0.00974721
					842.8	0.0012	0.65	0.49	11	0.0833333	33.3333	6.90776	33.2	0.3	3	1	10.21	9.3843		9.97267	2.52222	0.0403524	12.5352	0.227742		1.99054	0.01497	6.56399	8.5695	-0.0868263
					903	0.0012	0.65	0.49	11	0.0833333	33.3333	6.90776	33.2	0.3	3	1	7.809	9.78485		9.30783	2.52222	0.0403524	11.8704	0.520092		2.13272	0.01497	7.03285	9.18054	-0.0617604
					963.2	0.0012	0.65	0.49	11	0.0833333	33.3333	6.90776	33.2	0.3	3	1	12.83	11.9577		8.72609	2.52222	0.0403524	11.2887	-0.120136		2.2749	0.01497	7.5017	9.79157	-0.181146
				vary CLA, floop=11, pip2=0.02/nm2	602	0.0012	0.6	0.49	11	0.0833333	33.3333	6.90776	33.2	0.3	3	1	23.79	5.32921		15.1252	2.7324	0.0403524	17.898	-0.247668		1.31244	0.0127555	4.68856	6.01376	0.128453
					602	0.0012	0.7	0.49	11	0.0833333	33.3333	6.90776	33.2	0.3	3	1	18.66	7.05034		12.9645	2.34206	0.0403524	15.3469	-0.177552		1.53118	0.0173617	4.68856	6.23711	-0.115347
					602	0.0012	0.8	0.49	11	0.0833333	33.3333	6.90776	33.2	0.3	3	1	17	7.68044		11.3439	2.0493	0.0403524	13.4336	-0.20979		1.74992	0.0226765	4.68856	6.46116	-0.158751
					602	0.0012	0.9	0.49	11	0.0833333	33.3333	6.90776	33.2	0.3	3	1	10.15	9.16361		10.0835	1.8216	0.0403524	11.9454	0.17689		1.96866	0.0286999	4.68856	6.68593	-0.270383
					602	0.0012	1	0.49	11	0.0833333	33.3333	6.90776	33.2	0.3	3	1	8.888	10.8567		9.07513	1.63944	0.0403524	10.7549	0.21005		2.1874	0.035432	4.68856	6.9114	-0.363401
					602	0.0012	1.1	0.49	11	0.0833333	33.3333	6.90776	33.2	0.3	3	1	11.17	14.19		8.25012	1.4904	0.0403524	9.78087	-0.124362		2.40614	0.0428727	4.68856	7.13758	-0.497001
					602	0.0012	1.2	0.49	11	0.0833333	33.3333	6.90776	33.2	0.3	3	1	8.394	12.835		7.56261	1.3662	0.0403524	8.96916	0.0685208		2.62488	0.051022	4.68856	7.36447	-0.42622
					602	0.0012	1.3	0.49	11	0.0833333	33.3333	6.90776	33.2	0.3	3	1	8.783	15.2611		6.98087	1.26111	0.0403524	8.28233	-0.0570043		2.84362	0.05988	4.68856	7.59207	-0.502521
					602	0.0012	1.4	0.49	11	0.0833333	33.3333	6.90776	33.2	0.3	3	1	7.202	15.1015		6.48224	1.17103	0.0403524	7.69362	0.0682614		3.06236	0.0694467	4.68856	7.82038	-0.482145
					602	0.0012	1.5	0.49	11	0.0833333	33.3333	6.90776	33.2	0.3	3	1	5.081	18.3679		6.05009	1.09296	0.0403524	7.1834	0.413777		3.2811	0.0797219	4.68856	8.04939	-0.561769
					602	0.0012	1.6	0.49	11	0.0833333	33.3333	6.90776	33.2	0.3	3	1	8.341	19.7318		5.67196	1.02465	0.0403524	6.73696	-0.192308		3.49985	0.0907058	4.68856	8.27912	-0.580419
				lower pip2, AP vary	361.2	0.0012	0.65	0.49	15	0.0833333	33.3333	6.90776	6.64452	0.3	3	1	28.4	1.92898		23.2696	1.84963	0.201625	25.3208	-0.108422		0.853087	0.0204136	0.563011	1.43651	-0.2553
					481.6	0.0012	0.65	0.49	15	0.0833333	33.3333	6.90776	6.64452	0.3	3	1	25.2	3.26735		17.4522	1.84963	0.201625	19.5034	-0.226054		1.13745	0.0204136	0.750681	1.90854	-0.415873
					722.4	0.0012	0.65	0.49	15	0.0833333	33.3333	6.90776	6.64452	0.3	3	1	13.63	5.51041		11.6348	1.84963	0.201625	13.686	0.00411117		1.70617	0.0204136	1.12602	2.85261	-0.482323
					1204	0.0012	0.65	0.49	15	0.0833333	33.3333	6.90776	6.64452	0.3	3	1	9.935	11.6245		6.98087	1.84963	0.201625	9.03212	-0.0908786		2.84362	0.0204136	1.8767	4.74074	-0.592177
				lower pip2, lower on rate	361.2	0.0012	0.65	0.49	15	0.0833333	33.3333	6.90776	6.64452	0.03	3	1	19.41	2.16061		23.2696	1.84963	2.01625	27.1354	0.398014		0.853087	0.0204136	0.0563011	0.929802	-0.569658
					481.6	0.0012	0.65	0.49	15	0.0833333	33.3333	6.90776	6.64452	0.03	3	1	26.34	3.08796		17.4522	1.84963	2.01625	21.3181	-0.190659		1.13745	0.0204136	0.0750681	1.23293	-0.600729
					722.4	0.0012	0.65	0.49	15	0.0833333	33.3333	6.90776	6.64452	0.03	3	1	18.3	5.99469		11.6348	1.84963	2.01625	15.5007	-0.152969		1.70617	0.0204136	0.112602	1.83919	-0.693197
					1204	0.0012	0.65	0.49	15	0.0833333	33.3333	6.90776	6.64452	0.03	3	1	8.419	11.7651		6.98087	1.84963	2.01625	10.8467	0.288365		2.84362	0.0204136	0.18767	3.05171	-0.740614
				lower pip2, lower on rate, lower off rate	361.2	0.0012	0.65	0.49	15	0.0833333	33.3333	6.90776	6.64452	0.03	0.07	1	21.19	3.80061		23.2696	1.84963	2.01625	27.1354	0.280578		0.853087	0.0204136	0.0563011	0.929802	-0.755355
					481.6	0.0012	0.65	0.49	15	0.0833333	33.3333	6.90776	6.64452	0.03	0.07	1	16.89	5.97673		17.4522	1.84963	2.01625	21.3181	0.26217		1.13745	0.0204136	0.0750681	1.23293	-0.793712
					722.4	0.0012	0.65	0.49	15	0.0833333	33.3333	6.90776	6.64452	0.03	0.07	1	14.69	9.80918		11.6348	1.84963	2.01625	15.5007	0.0551844		1.70617	0.0204136	0.112602	1.83919	-0.812503
					1204	0.0012	0.65	0.49	15	0.0833333	33.3333	6.90776	6.64452	0.03	0.07	1	11.51	17.0743		6.98087	1.84963	2.01625	10.8467	-0.0576242		2.84362	0.0204136	0.18767	3.05171	-0.821269
				lower pip2, very slow on rate	361.2	0.0012	0.65	0.49	15	0.0833333	33.3333	6.90776	6.64452	0.0007	2.8571	1	142.7	0.71551		23.2696	1.84963	86.4107	111.53	-0.218431		0.853087	0.0204136	0.00131369	0.874815	0.222644
					481.6	0.0012	0.65	0.49	15	0.0833333	33.3333	6.90776	6.64452	0.0007	2.8571	1	94.52	1.02163		17.4522	1.84963	86.4107	105.712	0.118414		1.13745	0.0204136	0.00175159	1.15961	0.135061
					722.4	0.0012	0.65	0.49	15	0.0833333	33.3333	6.90776	6.64452	0.0007	2.8571	1	71.75	1.7202		11.6348	1.84963	86.4107	99.8951	0.392266		1.70617	0.0204136	0.00262738	1.72922	0.0052386
					1204	0.0012	0.65	0.49	15	0.0833333	33.3333	6.90776	6.64452	0.0007	2.8571	1	68.35	3.40592		6.98087	1.84963	86.4107	95.2412	0.393433		2.84362	0.0204136	0.00437897	2.86842	-0.157814
